# Supplementary material for: A pH-sensitive switch activates virulence in Salmonella
Source: eLife. 2023 Sep 14;12:e85690. doi: 10.7554/eLife.85690 (PMC10519707; doi:10.7554/eLife.85690)
Supplement: Figure 1—source data 1. [file elife-85690-fig1-data1.zip]

Archive with 7 entries (6 files):
- data 1-Fig1/
- data 1-Fig1/Fig 1a-d_SsrB,SsrBc_Single molecule unzipping.xlsx
- __MACOSX/data 1-Fig1/._Fig 1a-d_SsrB,SsrBc_Single molecule unzipping.xlsx
- data 1-Fig1/Fig 1e_SsrB,SsrBc_MGM_PsifA-lacZ.xlsx
- __MACOSX/data 1-Fig1/._Fig 1e_SsrB,SsrBc_MGM_PsifA-lacZ.xlsx
- data 1-Fig1/Fig 1f,g_SsrB,SsrBc_HeLa cell infection.xlsx
- __MACOSX/data 1-Fig1/._Fig 1f,g_SsrB,SsrBc_HeLa cell infection.xlsx
