# Supplementary material for: A pH-sensitive switch activates virulence in Salmonella
Source: eLife. 2023 Sep 14;12:e85690. doi: 10.7554/eLife.85690 (PMC10519707; doi:10.7554/eLife.85690)
Supplement: Figure 2—figure supplement 3—source data 1. [file elife-85690-fig2-figsupp3-data1.zip]

Archive with 5 entries (4 files):
- Fig 2- fig supplement 3- source data 1/
- Fig 2- fig supplement 3- source data 1/Fig 2-Supplement fig 3e,f_HeLa cell infection.xlsx
- __MACOSX/Fig 2- fig supplement 3- source data 1/._Fig 2-Supplement fig 3e,f_HeLa cell infection.xlsx
- Fig 2- fig supplement 3- source data 1/Fig 2 -Supplement fig 3 a-d_MGM_PsifA-lacZ.xlsx
- __MACOSX/Fig 2- fig supplement 3- source data 1/._Fig 2 -Supplement fig 3 a-d_MGM_PsifA-lacZ.xlsx
