# Supplementary material for: A pH-sensitive switch activates virulence in Salmonella
Source: eLife. 2023 Sep 14;12:e85690. doi: 10.7554/eLife.85690 (PMC10519707; doi:10.7554/eLife.85690)
Supplement: Figure 3—source data 1. [file elife-85690-fig3-data1.zip]

Archive with 5 entries (4 files):
- Fig 3- source data 1/
- Fig 3- source data 1/Fig 3c,d_HeLa cell infection.xlsx
- __MACOSX/Fig 3- source data 1/._Fig 3c,d_HeLa cell infection.xlsx
- Fig 3- source data 1/Fig 3a,b_MGM_PsifA-lacZ.xlsx
- __MACOSX/Fig 3- source data 1/._Fig 3a,b_MGM_PsifA-lacZ.xlsx
