# Supplementary material for: A pH-sensitive switch activates virulence in Salmonella
Source: eLife. 2023 Sep 14;12:e85690. doi: 10.7554/eLife.85690 (PMC10519707; doi:10.7554/eLife.85690)
Supplement: Figure 3—figure supplement 3—source data 1. [file elife-85690-fig3-figsupp3-data1.zip]

Archive with 13 entries (12 files):
- Figure 3- figure supplement 3- source data 1/
- Figure 3- figure supplement 3- source data 1/anti-DNAK-oct13_2022_2(Colorimetric).raw16.tif
- Figure 3- figure supplement 3- source data 1/.DS_Store
- __MACOSX/Figure 3- figure supplement 3- source data 1/._.DS_Store
- Figure 3- figure supplement 3- source data 1/anti-DNAK-oct13_2022_3(Chemiluminescence).raw16.tif
- Figure 3- figure supplement 3- source data 1/anti-histag_oct13-2022_1(Chemiluminescence).raw16.tif
- Figure 3- figure supplement 3- source data 1/anti-DNAK-oct13_2022_3(Chemiluminescence).tif
- Figure 3- figure supplement 3- source data 1/anti-histag_oct13-2022_1(Chemiluminescence).jpg
- __MACOSX/Figure 3- figure supplement 3- source data 1/._anti-histag_oct13-2022_1(Chemiluminescence).jpg
- Figure 3- figure supplement 3- source data 1/anti-histag_oct13-2022_4(Colorimetric).tif.tif
- Figure 3- figure supplement 3- source data 1/anti-histag_oct13-2022_1(Chemiluminescence).tif
- Figure 3- figure supplement 3- source data 1/anti-DNAK-oct13_2022_3(Chemiluminescence).jpg
- __MACOSX/Figure 3- figure supplement 3- source data 1/._anti-DNAK-oct13_2022_3(Chemiluminescence).jpg
